# Supplementary material for: Retinoblastoma protein (Rb) links hypoxia to altered mechanical properties in cancer cells as measured by an optical tweezer
Source: Sci Rep. 2017 Aug 10;7:7833. doi: 10.1038/s41598-017-07947-6 (PMC5552853; doi:10.1038/s41598-017-07947-6)
Supplement: Supplementary file 2 — Dataset 1 [file 41598_2017_7947_MOESM2_ESM.xlsx]

## Sheet: 1
Number of cells	6
Number of cell-cell junctions	1
Number of filopodia	4
Number of cell with filopodia	3
Cell-Cell Junction #	Cell-Cell Junction Area (Pixels)	Cell-Cell Junction Area Mean Intensity	Cell-Cell Junction Area Min Intensity	Cell-Cell Junction Area Max Intensity
1	25693	44.748	3	156
Filopodium #	Filopodium Area (Pixels)	Filopodium Area Mean Intensity	Filopodium Area Min Intensity	Filopodium Area Max Intensity
1	10493	24.579	0	117
2	6425	51.951	0	237
3	19300	25.255	0	159
4	10995	31.482	0	165
Cell #	Number of filopodia	Filopodium Area (Pixels)	Filopodium Area Mean Intensity	Total Actin Intensity in Filopodium
1	1	19300	25.255	487422
2	1	10995	31.482	346145
3	2	6425	51.951	333785	591693
		10493	24.579	257907
			Total Actin Intensity in Image	1.42526e+06

## Sheet: 2
Number of cells	7
Number of cell-cell junctions	2
Number of filopodia	5
Number of cells with filopodia	4
Cell-Cell Junction #	Cell-Cell Junction Area (Pixels)	Cell-Cell Junction Area Mean Intensity	Cell-Cell Junction Area Min Intensity	Cell-Cell Junction Area Max Intensity
1	17004	45.084	0	171
2	8155	75.318	0	225
Filopodium #	Filopodium Area (Pixels)	Filopodium Area Mean Intensity	Filopodium Area Min Intensity	Filopodium Area Max Intensity
1	15044	63.771	0	213
2	14745	54.852	0	228
3	9302	43.731	0	231
4	9678	40.389	0	159
5	12243	53.355	0	255
Cell #	Number of filopodia	Filopodium Area (Pixels)	Filopodium Area Mean Intensity	Total Actin Intensity in Filopodium
1	1	15044	63.771	959371
2	1	12243	53.355	653225
3	1	9302	43.731	406786
4	2	9678	40.389	390885
		14745	54.852	808793	1.19968e+06
			Total Actin Intensity in Image	3.21906e+06

## Sheet: 3
Number of cells	10
Number of cell-cell junctions	4
Number of filopodia	5
Number of cells with filopodia	5
Cell-Cell Junction #	Cell-Cell Junction Area (Pixels)	Cell-Cell Junction Area Mean Intensity	Cell-Cell Junction Area Min Intensity	Cell-Cell Junction Area Max Intensity
1	12209	53.655	3	249
2	6093	63.3	6	216
3	9075	51.072	9	198
4	11875	68.199	9	234
Filopodium #	Filopodium Area (Pixels)	Filopodium Area Mean Intensity	Filopodium Area Min Intensity	Filopodium Area Max Intensity
1	15272	58.26	0	255
2	17126	59.991	0	255
3	21835	72.123	0	255
4	6937	61.092	0	231
5	6888	75.741	0	249
Cell #	Number of filopodia	Filopodium Area (Pixels)	Filopodium Area Mean Intensity	Total Actin Intensity in Filopodium
1	1	6888	75.741	521704
2	1	6937	61.092	423795
3	1	15272	58.26	889747
4	1	17126	59.991	1.02741e+06
5	1	21835	72.123	1.57481e+06
			Total Actin Intensity in Image	4.43746e+06

## Sheet: 4
Number of cells	8
Number of cell-cell junctions	5
Number of filopodia	6
Number of cells with filopodia	5
Cell-Cell Junction #	Cell-Cell Junction Area (Pixels)	Cell-Cell Junction Area Mean Intensity	Cell-Cell Junction Area Min Intensity	Cell-Cell Junction Area Max Intensity
1	3393	40.614	3	129
2	11516	49.695	0	186
3	9366	45.321	3	177
4	16858	45.228	0	195
5	7337	67.329	0	225
Filopodium #	Filopodium Area (Pixels)	Filopodium Area Mean Intensity	Filopodium Area Min Intensity	Filopodium Area Max Intensity
1	20647	62.196	0	198
2	29112	56.814	0	210
3	7953	73.071	0	210
4	7815	81.072	0	255
5	22624	120.444	0	255
6	5489	83.289	0	255
Cell #	Number of filopodia	Filopodium Area (Pixels)	Filopodium Area Mean Intensity	Total Actin Intensity in Filopodium
1	1	7953	73.071	581134
2	1	22624	120.444	2.72493e+06
3	1	29112	56.814	1.65397e+06
4	1	20647	62.196	1.28416e+06
5	2	7815	81.072	633578
		5489	83.289	457173	1.09075e+06
			Total Actin Intensity in Image	7.33494e+06

## Sheet: 5
Number of cells	18
Number of cell-cell junctions	5
Number of filopodia	3
Number of cells with filopodia	3
Cell-Cell Junction #	Cell-Cell Junction Area (Pixels)	Cell-Cell Junction Area Mean Intensity	Cell-Cell Junction Area Min Intensity	Cell-Cell Junction Area Max Intensity
1	3893	31.197	0	114
2	4135	80.283	15	240
3	3957	74.928	12	183
4	2601	88.757	21	213
5	5697	98.451	21	237
Filopodium #	Filopodium Area (Pixels)	Filopodium Area Mean Intensity	Filopodium Area Min Intensity	Filopodium Area Max Intensity
1	3708	63.582	0	255
2	4327	69.051	0	228
3	13812	72.678	0	219
Cell #	Number of filopodia	Filopodium Area (Pixels)	Filopodium Area Mean Intensity	Total Actin Intensity in Filopodium
1	1	3708	63.582	235762
2	1	13812	72.678	1.00383e+06
3	1	4327	69.051	298784
			Total Actin Intensity in Image	1.53837e+06

## Sheet: 6
Number of cells	5
Number of cell-cell junctions	2
Number of filopodia	2
Number of cells with filopodia	2
Cell-Cell Junction #	Cell-Cell Junction Area (Pixels)	Cell-Cell Junction Area Mean Intensity	Cell-Cell Junction Area Min Intensity	Cell-Cell Junction Area Max Intensity
1	2149	58.17	12	153
2	1459	58.047	12	129
Filopodium #	Filopodium Area (Pixels)	Filopodium Area Mean Intensity	Filopodium Area Min Intensity	Filopodium Area Max Intensity
1	13795	38.238	0	228
2	14214	29.973	0	159
Cell #	Number of filopodia	Filopodium Area (Pixels)	Filopodium Area Mean Intensity	Total Actin Intensity in Filopodium
1	1	13795	38.238	527493
2	1	14214	29.973	426036
			Total Actin Intensity in Image	953529

## Sheet: 7
Number of cells	5
Number of cell-cell junctions	2
Number of filopodia	1
Number of cells with filopodia	1
Cell-Cell Junction #	Cell-Cell Junction Area (Pixels)	Cell-Cell Junction Area Mean Intensity	Cell-Cell Junction Area Min Intensity	Cell-Cell Junction Area Max Intensity
1	6792	62.667	6	219
2	6674	62.907	3	195
Filopodium #	Filopodium Area (Pixels)	Filopodium Area Mean Intensity	Filopodium Area Min Intensity	Filopodium Area Max Intensity
1	5963	70.782	3	255
Cell #	Number of filopodia	Filopodium Area (Pixels)	Filopodium Area Mean Intensity	Total Actin Intensity in Filopodium
1	1	5963	70.782	422073

## Sheet: 8
Number of cells	8
Number of cell-cell junctions	1
Number of filopodia	3
Number of cells with filopodia	2
Cell-Cell Junction #	Cell-Cell Junction Area (Pixels)	Cell-Cell Junction Area Mean Intensity	Cell-Cell Junction Area Min Intensity	Cell-Cell Junction Area Max Intensity
1	17897	37.863	0	180
Filopodium #	Filopodium Area (Pixels)	Filopodium Area Mean Intensity	Filopodium Area Min Intensity	Filopodium Area Max Intensity
1	11553	51.216	0	252
2	6053	52.365	0	255
3	7205	69.558	0	255
Cell #	Number of filopodia	Filopodium Area (Pixels)	Filopodium Area Mean Intensity	Total Actin Intensity in Filopodium
1	1	11553	51.216	591698
2	2	6053	52.365	316965
		7205	69.558	501165
			Total Actin Intensity in Image	1.40983e+06

## Sheet: 9
Number of cells	7
Number of cell-cell junctions	2
Number of filopodia	0
Number of cells with filopodia	0
Cell-Cell Junction #	Cell-Cell Junction Area (Pixels)	Cell-Cell Junction Area Mean Intensity	Cell-Cell Junction Area Min Intensity	Cell-Cell Junction Area Max Intensity
1	3209	32.256	3	102
2	3015	33.483	0	102
Filopodium #	Filopodium Area (Pixels)	Filopodium Area Mean Intensity	Filopodium Area Min Intensity	Filopodium Area Max Intensity

## Sheet: 10
Number of cells	3
Number of cell-cell junctions	2
Number of filopodia	0
Number of cells with filopodia	0
Cell-Cell Junction #	Cell-Cell Junction Area (Pixels)	Cell-Cell Junction Area Mean Intensity	Cell-Cell Junction Area Min Intensity	Cell-Cell Junction Area Max Intensity
1	2092	46.023	3	132
2	3506	28.146	0	84
Filopodium #	Filopodium Area (Pixels)	Filopodium Area Mean Intensity	Filopodium Area Min Intensity	Filopodium Area Max Intensity

[truncated: 103 more sheets: 11, 12, 13, 14, 15, 16, 17, 18, 19, 20, 21, 22, 23, 24, 25, 26, 27, 28, 29, 30 …]
