# Supplementary material for: Retinoblastoma protein (Rb) links hypoxia to altered mechanical properties in cancer cells as measured by an optical tweezer
Source: Sci Rep. 2017 Aug 10;7:7833. doi: 10.1038/s41598-017-07947-6 (PMC5552853; doi:10.1038/s41598-017-07947-6)
Supplement: Supplementary file 3 — Dataset 2 [file 41598_2017_7947_MOESM3_ESM.xlsx]

## Sheet: Rb Norm U0126
Encrypted Image #	1		2		3		4		5		6		7		8
Actual Image #	Image 43		Image 44		Image 45		Image 46		Image 47		Image 48		Image 49		Image 50
Number of cells	6		7		10		8		18		5		5		8
Number of cell-cell junctions	1		2		4		5		5		2		2		1
Number of filopodia	4		5		5		6		3		2		1		3
Number of cell with filopodia (=>1)	3		4		5		5		3		2		1		2
Number of cells without any filopodium	3		3		5		3		15		3		4		6
Number of cells with 1 filopodium	2		3		5		4		3		2		1		1
Number of cell with 2 filopodia	1		1		0		1		0		0		0		1
Number of cell with 3 filopodia	0		0		0		0		0		0		0		0
Number of cell with 4 filopodia	0		0		0		0		0		0		0		0
Average filopodium area	11803.2		12202.4		13611.6		15606.7		7282.3		14004.5		5963		8270.33
Total filopodium actin intensity	1.42526e+06		3.21906e+06		4.43746e+06		7.33494e+06		1.53837e+06		953529		422073		1.40983e+06
	Junction Mean Intensity	Filopodium Mean Intensity	Junction Mean Intensity	Filopodium Mean Intensity	Junction Mean Intensity	Filopodium Mean Intensity	Junction Mean Intensity	Filopodium Mean Intensity	Junction Mean Intensity	Filopodium Mean Intensity	Junction Mean Intensity	Filopodium Mean Intensity	Junction Mean Intensity	Filopodium Mean Intensity	Junction Mean Intensity	Filopodium Mean Intensity
	44.748	24.579	45.084	63.771	53.655	58.26	40.614	62.196	31.197	63.582	58.17	38.238	62.667	70.782	37.863	51.216
		51.951	75.318	54.852	63.3	59.991	49.695	56.814	80.283	69.051	58.047	29.973	62.907			52.365
		25.255		43.731	51.072	72.123	45.321	73.071	74.928	72.678						69.558
		31.482		40.389	68.199	61.092	45.228	81.072	88.757
				53.355		75.741	67.329	120.444	98.451
								83.289
Total number of cells	67
Total number of cell-cell junctions	22
Total number of filopodia	29
Total number of cells with filopodia (=>1)	25
Total number of cells without any filopodium	42
Total number of cells with 1 filopodium	21
Total number of cell with 2 filopodia	4
Total number of cell with 3 filopodia	0
Total number of cell with 4 filopodia	0
Proportion of cells with filopodia	0.373134
Number of filopodia/cell	0.432836
Number of filopodia/cells with filopodia	1.16
Average junction intensity	59.2197
Average filopodium intensity	58.9966
Average filopodium area	11093
Average filopodium actin intensity per image	2.59257e+06

## Sheet: Rb Hypoxia AKT i
Encrypted Image #	9		10		11		12		13		14		15		16		17		18		19
Actual Image #	Image 111		Image 112		Image 113		Image 114		Image 115		Image 116		Image 117		Image 118		Image 119		Image 120		Image 121
Number of cells	7		3		4		4		5		3		10		7		18		11		6
Number of cell-cell junctions	2		2		1		1		1		1		7		3		8		7		2
Number of filopodia	0		0		0		2		1		1		0		1		1		0		2
Number of cell with filopodia (=>1)	0		0		0		1		1		1		0		1		1		0		2
Number of cells without any filopodium	7		3		4		3		4		2		10		6		17		11		4
Number of cells with 1 filopodium	0		0		0		0		1		1		0		1		1		0		2
Number of cell with 2 filopodia	0		0		0		1		0		0		0		0		0		0		0
Number of cell with 3 filopodia	0		0		0		0		0		0		0		0		0		0		0
Number of cell with 4 filopodia	0		0		0		0		0		0		0		0		0		0		0
Average filopodium area	0		0		0		8260.5		10032		8441		2387.71		8051		4528		0		7201.5
Total filopodium actin intensity	0		0		0		412550		363018		181920		0		178563		166164		0		477127
	Junction Mean Intensity	Filopodium Mean Intensity	Junction Mean Intensity	Filopodium Mean Intensity	Junction Mean Intensity	Filopodium Mean Intensity	Junction Mean Intensity	Filopodium Mean Intensity	Junction Mean Intensity	Filopodium Mean Intensity	Junction Mean Intensity	Filopodium Mean Intensity	Junction Mean Intensity	Filopodium Mean Intensity	Junction Mean Intensity	Filopodium Mean Intensity	Junction Mean Intensity	Filopodium Mean Intensity	Junction Mean Intensity	Filopodium Mean Intensity	Junction Mean Intensity	Filopodium Mean Intensity
	32.256		46.023		32.298		60.372	21.474	20.661	36.186	56.142	21.552	54.987		64.128	22.179	27.771	36.697	48.453		33.582	30.717
	33.483		28.146					28.521					32.802		47.514		53.73		54.552		19.713	39.54
													52.29		44.759		79.722		47.982
													36.924				76.467		32.781
													70.56				34.806		32.886
													46.359				26.157		62.235
													46.059				28.842		48.534
Total number of cells	78																42.984
Total number of cell-cell junctions	35
Total number of filopodia	8
Total number of cells with filopodia (=>1)	7
Total number of cells without any filopodium	71
Total number of cells with 1 filopodium	6
Total number of cell with 2 filopodia	1
Total number of cell with 3 filopodia	0
Total number of cell with 4 filopodia	0
Proportion of cells with filopodia	0.0897436
Number of filopodia/cell	0.102564
Number of filopodia/cells with filopodia	1.14286
Average junction intensity	44.4846
Average filopodium intensity	29.6083
Average filopodium area	4445.61
Average filopodium actin intensity per image	161758

## Sheet: SCX Hypoxia U0126
Encrypted Image #	20		21		22		23		24		25		26		27
Actual Image #	Image 70		Image 71		Image 72		Image 73		Image 74		Image 75		Image 76		Image 77
Number of cells	7		8		4		7		5		6		7		6
Number of cell-cell junctions	3		6		2		2		1		3		1		0
Number of filopodia	4		3		3		5		1		2		6		5
Number of cell with filopodia (=>1)	3		3		3		3		1		2		5		4
Number of cells without any filopodium	4		5		1		4		4		4		2		2
Number of cells with 1 filopodium	2		3		3		1		1		2		4		3
Number of cell with 2 filopodia	1		0		0		2		0		0		1		1
Number of cell with 3 filopodia	0		0		0		0		0		0		0		0
Number of cell with 4 filopodia	0		0		0		0		0		0		0		0
Average filopodium area	12070.5		14823.7		27775.7		10233.2		34474		13048		20490.7		22671.8
Total filopodium actin intensity	1.86197e+06		1.81908e+06		3.29594e+06		1.91263e+06		1.26578e+06		644069		4.84894e+06		3.99781e+06
	Junction Mean Intensity	Filopodium Mean Intensity	Junction Mean Intensity	Filopodium Mean Intensity	Junction Mean Intensity	Filopodium Mean Intensity	Junction Mean Intensity	Filopodium Mean Intensity	Junction Mean Intensity	Filopodium Mean Intensity	Junction Mean Intensity	Filopodium Mean Intensity	Junction Mean Intensity	Filopodium Mean Intensity	Junction Mean Intensity	Filopodium Mean Intensity
	40.263	34.533	73.806	38.238	73.563	32.058	61.401	46.746	31.227	36.717	61.53	23.046	61.971	30.411		24.972
	49.557	42.885	49.119	41.881	70.293	43.092	76.344	38.01			103.923	31.851		49.116		37.239
	45.663	51.12	57.687	41.145		44.541		39.168			82.329			42.435		45.609
		52.206	74.934					37.053						42.126		39.312
			33.69					34.224						26.64		37.419
			42.459											36.54
Total number of cells	50
Total number of cell-cell junctions	18
Total number of filopodia	29
Total number of cells with filopodia (=>1)	24
Total number of cells without any filopodium	26
Total number of cells with 1 filopodium	19
Total number of cell with 2 filopodia	5
Total number of cell with 3 filopodia	0
Total number of cell with 4 filopodia	0
Proportion of cells with filopodia	0.48
Number of filopodia/cell	0.58
Number of filopodia/cells with filopodia	1.20833
Average junction intensity	60.5422
Average filopodium intensity	38.6322
Average filopodium area	19448.4
Average filopodium actin intensity per image	2.45578e+06

## Sheet: Rb Norm AKT i
Encrypted Image #	28		29		30		31		32		33		34		35		36		37
Actual Image #	Image 51		Image 52		Image 53		Image 54		Image 55		Image 56		Image 57		Image 58		Image 59		Image 60
Number of cells	7		5		4		4		6		5		3		7		6		9
Number of cell-cell junctions	1		3		1		0		4		1		2		2		1		0
Number of filopodia	0		0		0		5		3		1		0		0		0		3
Number of cell with filopodia (=>1)	1		0		0		3		3		1		0		0		0		3
Number of cells without any filopodium	6		5		4		1		3		4		3		7		6		6
Number of cells with 1 filopodium	1		0		0		1		3		1		0		0		0		3
Number of cell with 2 filopodia	0		0		0		2		0		0		0		0		0		0
Number of cell with 3 filopodia	0		0		0		0		0		0		0		0		0		0
Number of cell with 4 filopodia	0		0		0		0		0		0		0		0		0		0
Average filopodium area	19646		0		0		11610.6		3934.67		6791		0		0		0		10938.7
Total filopodium actin intensity	1.2367e+06		0		0		1.80173e+06		400641		195296		0		0		0		964969
	Junction Mean Intensity	Filopodium Mean Intensity	Junction Mean Intensity	Filopodium Mean Intensity	Junction Mean Intensity	Filopodium Mean Intensity	Junction Mean Intensity	Filopodium Mean Intensity	Junction Mean Intensity	Filopodium Mean Intensity	Junction Mean Intensity	Filopodium Mean Intensity	Junction Mean Intensity	Filopodium Mean Intensity	Junction Mean Intensity	Filopodium Mean Intensity	Junction Mean Intensity	Filopodium Mean Intensity	Junction Mean Intensity	Filopodium Mean Intensity
	32.409	62.949	60.981		23.328			39.276	49.107	36.012	67.776	28.758	31.527		61.917		61.554			21.681
			39.3					25.932	65.175	24.498			35.67		56.978					42.567
			36.486					28.368	67.758	51.003										27.732
								36.489	60.516
								30.519
Total number of cells	56
Total number of cell-cell junctions	15
Total number of filopodia	12
Total number of cells with filopodia (=>1)	11
Total number of cells without any filopodium	45
Total number of cells with 1 filopodium	9
Total number of cell with 2 filopodia	2
Total number of cell with 3 filopodia	0
Total number of cell with 4 filopodia	0
Proportion of cells with filopodia	0.196429
Number of filopodia/cell	0.214286
Number of filopodia/cells with filopodia	1.09091
Average junction intensity	50.0321
Average filopodium intensity	35.0603
Average filopodium area	7560.14
Average filopodium actin intensity per image	459933

## Sheet: SCX Norm C
Encrypted Image #	38		39		40		41		42		43		44		45
Actual Image #	Image 5		Image 6		Image 7		Image 8		Image 9		Image 10		Image 11		Image 12
Number of cells	26		18		20		17		12		14		17		17
Number of cell-cell junctions	16		5		9		7		3		6		6		8
Number of filopodia	2		3		4		5		3		12		3		3
Number of cell with filopodia (=>1)	2		3		4		4		2		6		2		2
Number of cells without any filopodium	24		15		16		13		10		8		15		15
Number of cells with 1 filopodium	2		3		4		3		1		1		1		1
Number of cell with 2 filopodia	0		0		0		1		1		4		1		1
Number of cell with 3 filopodia	0		0		0		0		0		1		0		0
Number of cell with 4 filopodia	0		0		0		0		0		0		0		0
Average filopodium area	12754		11857		9548.75		14036.6		6444.67		12033.7		10917		9484.67
Total filopodium actin intensity	1.35985e+06		1.45088e+06		2.85947e+06		5.63413e+06		626287		1.40055e+07		1.02381e+06		1.3805e+06
	Junction Mean Intensity	Filopodium Mean Intensity	Junction Mean Intensity	Filopodium Mean Intensity	Junction Mean Intensity	Filopodium Mean Intensity	Junction Mean Intensity	Filopodium Mean Intensity	Junction Mean Intensity	Filopodium Mean Intensity	Junction Mean Intensity	Filopodium Mean Intensity	Junction Mean Intensity	Filopodium Mean Intensity	Junction Mean Intensity	Filopodium Mean Intensity
	28.839	59.795	151.125	42.138	126.171	60.975	37.164	54.486	38.787	38.649	93.241	101.1	93.66	27.165	107.91	62.01
	64.53	42.582	51.273	59.857	92.763	96.597	107.769	94.908	107.325	23.919	133.332	131.904	79.212	26.517	82.545	65.292
	73.338		37.119	31.827	91.824	52.779	69.402	72.732	96.267	20.223	149.757	87.876	120.843	35.235	136.734	39.627
	64.617		70.872		120.45	60.069	67.488	73.038			109.734	76.146	149.808		156.15
	76.581		44.883		93.486		81.717	83.532			82.296	101.586	114.999		79.881
	35.28				113.061		61.932				110.202	81.276	118.056		100.077
	64.38				115.776		73.605					47.502			63.141
	97.062				80.985							88.134			93.669
	87.606				70.74							79.398
	66.024											134.748
	92.046											103.47
	74.982											84.963
	104.286
	132.168
	140.334
	106.206
Total number of cells	141
Total number of cell-cell junctions	60
Total number of filopodia	35
Total number of cells with filopodia (=>1)	25
Total number of cells without any filopodium	116
Total number of cells with 1 filopodium	16
Total number of cell with 2 filopodia	8
Total number of cell with 3 filopodia	1
Total number of cell with 4 filopodia	0
Proportion of cells with filopodia	0.177305
Number of filopodia/cell	0.248227
Number of filopodia/cells with filopodia	1.4
Average junction intensity	91.4252
Average filopodium intensity	66.9159
Average filopodium area per image	10884.5
Average filopodium actin intensity per image	3.54256e+06

## Sheet: Rb Norm C
Encrypted Image #	46		47		48		49		50		51		52		53
Actual Image #	Image 35		Image 36		Image 37		Image 38		Image 39		Image 40		Image 41		Image 42
Number of cells	29		17		30		9		14		13		8		13
Number of cell-cell junctions	14		5		13		2		4		4		3		8
Number of filopodia	3		5		3		5		3		3		4		1
Number of cell with filopodia (=>1)	3		5		3		2		3		3		2		1
Number of cells without any filopodium	26		12		27		7		11		11		6		12
Number of cells with 1 filopodium	3		5		3		0		3		3		1		1
Number of cell with 2 filopodia	0		0		0		1		0		0		0		0
Number of cell with 3 filopodia	0		0		0		1		0		0		1		0
Number of cell with 4 filopodia	0		0		0		0		0		0		0		0
Average filopodium area	5749.7		10133		15759.7		8238.4		18934.3		5674		6432		7245
Total filopodium actin intensity	909885		2.41881e+06		4.0713e+06		1.36399e+06		3.5234e+06		552758		698395		244019
	Junction Mean Intensity	Filopodium Mean Intensity	Junction Mean Intensity	Filopodium Mean Intensity	Junction Mean Intensity	Filopodium Mean Intensity	Junction Mean Intensity	Filopodium Mean Intensity	Junction Mean Intensity	Filopodium Mean Intensity	Junction Mean Intensity	Filopodium Mean Intensity	Junction Mean Intensity	Filopodium Mean Intensity	Junction Mean Intensity	Filopodium Mean Intensity
	62.862	60.189	49.938	45.363	65.109	67.683	61.365	52.986	121.035	67.299	33.171	33.585	130.941	28.119	105.78	33.681
	59.97	48.855	57.579	44.334	138.357	97.108	30.396	23.877	89.514	77.421	58.989	30.219	106.884	18.498	152.61
	61.842	43.422	62.358	72.735	127.476	82.569		21.954	60.014	55.317	79.098	33.522	139.083	40.065	130.659
	52.359		48.477	42.843	153.177			32.163	87.228		52.269			29.871	100.989
	63.228		60.207	47.292	102.174			41.211							63.741
	67.638				129.021										110.814
	80.415				54.567										100.647
	89.613				106.443										74.193
	63.375				90.627
	61.506				112.983
	88.5				79.278
	68.157				107.751
	60.033				109.881
	56.478
Total number of cells	133
Total number of cell-cell junctions	53
Total number of filopodia	27
Total number of cells with filopodia (=>1)	22
Total number of cells without any filopodium	112
Total number of cells with 1 filopodium	19
Total number of cell with 2 filopodia	1
Total number of cell with 3 filopodia	2
Total number of cell with 4 filopodia	0
Proportion of cells with filopodia	0.165414
Number of filopodia/cell	0.203008
Number of filopodia/cells with filopodia	1.22727
Average junction intensity	84.5434
Average filopodium intensity	47.1178
Average filopodium area per image	866295
Average filopodium actin intensity per image	1.72282e+06

## Sheet: SCX Hypoxia AKT i
Encrypted Image #	54		55		56		57		58		59		60		61		62
Actual Image #	Image 78		Image 79		Image 80		Image 81		Image 82		Image 83		Image 84		Image 85		Image 86
Number of cells	5		9		3		3		7		2		12		7		3
Number of cell-cell junctions	2		5		1		1		4		1		1		1		1
Number of filopodia	3		3		0		0		1		1		0		2		0
Number of cell with filopodia (=>1)	3		1		0		0		1		1		0		2		0
Number of cells without any filopodium	2		8		3		3		6		1		12		5		3
Number of cells with 1 filopodium	3		0		0		0		1		1		0		2		0
Number of cell with 2 filopodia	0		0		0		0		0		0		0		0		0
Number of cell with 3 filopodia	0		1		0		0		0		0		0		0		0
Number of cell with 4 filopodia	0		0		0		0		0		0		0		0		0
Average filopodium area	6351		3704		0		0		9383		3699		0		5520.5		0
Total filopodium actin intensity	585841		354912		0		0		188767		73739.6		0		196706		0
	Junction Mean Intensity	Filopodium Mean Intensity	Junction Mean Intensity	Filopodium Mean Intensity	Junction Mean Intensity	Filopodium Mean Intensity	Junction Mean Intensity	Filopodium Mean Intensity	Junction Mean Intensity	Filopodium Mean Intensity	Junction Mean Intensity	Filopodium Mean Intensity	Junction Mean Intensity	Filopodium Mean Intensity	Junction Mean Intensity	Filopodium Mean Intensity	Junction Mean Intensity	Filopodium Mean Intensity
	38.298	23.109	47.337	31.671	84.045		27.882		37.752	20.118	42.414	19.935	18.741		37.815	14.502	41.655
	69.738	45.42	55.815	29.052					28.443							20.79
		32.013	47.238	34.815					29.424
			28.707						25.59
			21.357
Total number of cells	51
Total number of cell-cell junctions	17
Total number of filopodia	10
Total number of cells with filopodia (=>1)	8
Total number of cells without any filopodium	43
Total number of cells with 1 filopodium	7
Total number of cell with 2 filopodia	0
Total number of cell with 3 filopodia	1
Total number of cell with 4 filopodia	0
Proportion of cells with filopodia	0.156863
Number of filopodia/cell	0.196078
Number of filopodia/cells with filopodia	1.25
Average junction intensity	40.1324
Average filopodium intensity	27.1425
Average filopodium area per image	4093.93
Average filopodium actin intensity per image	155552

## Sheet: SCX Hypoxia C
Encrypted Image #	63		64		65		66		67		68		69		70		71
Actual Image #	Image 61		Image 62		Image 63		Image 64		Image 65		Image 66		Image 67		Image 68		Image 69
Number of cells	14		11		11		10		13		11		11		9		5
Number of cell-cell junctions	5		2		5		7		7		3		4		0		0
Number of filopodia	4		11		6		4		4		5		5		6		6
Number of cell with filopodia (=>1)	2		7		4		3		4		4		4		6		3
Number of cells without any filopodium	12		4		7		7		9		7		7		3		2
Number of cells with 1 filopodium	1		3		2		2		4		3		3		6		0
Number of cell with 2 filopodia	0		4		2		1		0		1		1		0		3
Number of cell with 3 filopodia	1		0		0		0		0		0		0		0		0
Number of cell with 4 filopodia	0		0		0		0		0		0		0		0		0
Average filopodium area	14037.5		11187.8		12072.5		19197		14538.2		8157.2		22306.2		20218		28945.2
Total filopodium actin intensity	1.92125e+06		7.17291e+06		4.90547e+06		3.69774e+06		2.97596e+06		2.47311e+06		4.89386e+06		9.39374e+06		1.19045e+07
	Junction Mean Intensity	Filopodium Mean Intensity	Junction Mean Intensity	Filopodium Mean Intensity	Junction Mean Intensity	Filopodium Mean Intensity	Junction Mean Intensity	Filopodium Mean Intensity	Junction Mean Intensity	Filopodium Mean Intensity	Junction Mean Intensity	Filopodium Mean Intensity	Junction Mean Intensity	Filopodium Mean Intensity	Junction Mean Intensity	Filopodium Mean Intensity	Junction Mean Intensity	Filopodium Mean Intensity
	99.849	36.603	72.246	53.295	90.771	53.28	93.039	53.166	76.563	62.439	73.578	59.943	94.455	33.588		44.766		45.342
	157.425	27.822	114.552	82.959	83.004	37.443	78.12	34.146	64.407	39.69	106.158	64.614	69.927	109.596		50.214		68.577
	113.451	40.476		53.583	87.81	58.752	67.668	51.873	125.652	50.934	142.122	44.838	120.105	47.73		94.629		53.055
	112.431	36.048		45.48	98.496	97.953	80.307	51.546	140.034	65.733		48.342	55.287	58.413		119.499		103.656
	114.108			34.638	64.938	104.958	71.271		115.023			82.239		36.318		70.155		82.881
				59.499		58.473	78.24		54.939							77.973		87.168
				88.047			54.945		116.793
				58.176
				49.383
				59.481
				63.651
Total number of cells	95
Total number of cell-cell junctions	33
Total number of filopodia	51
Total number of cells with filopodia (=>1)	37
Total number of cells without any filopodium	58
Total number of cells with 1 filopodium	24
Total number of cell with 2 filopodia	12
Total number of cell with 3 filopodia	1
Total number of cell with 4 filopodia	0
Proportion of cells with filopodia	0.389474
Number of filopodia/cell	0.536842
Number of filopodia/cells with filopodia	1.37838
Average junction intensity	93.5671
Average filopodium intensity	60.6483
Average filopodium area image	16740
Average filopodium actin intensity per image	5.48206e+06

## Sheet: Rb Hypoxia U0126
Encrypted Image #	72		73		74		75		76		77		78		79
Actual Image #	Image 103		Image 104		Image 105		Image 106		Image 107		Image 108		Image 109		Image 110
Number of cells	12		13		10		10		16		25		7		10
Number of cell-cell junctions	4		2		0		0		7		14		0		4
Number of filopodia	5		6		6		10		6		2		7		5
Number of cell with filopodia (=>1)	4		3		6		5		4		2		5		4
Number of cells without any filopodium	8		10		4		5		12		23		2		6
Number of cells with 1 filopodium	3		0		5		2		3		2		3		3
Number of cell with 2 filopodia	1		3		0		2		0		0		2		1
Number of cell with 3 filopodia	0		0		0		0		1		0		0		0
Number of cell with 4 filopodia	0		0		0		1		0		0		0		0
Average filopodium area	27670.6		13104		15500.3		9714.2		8085.67		8583		7978		14331.2
Total filopodium actin intensity	5.74869e+06		4.45768e+06		4.46102e+06		3.66008e+06		2.51816e+06		1.32072e+06		2.82771e+06		3.58121e+06
	Junction Mean Intensity	Filopodium Mean Intensity	Junction Mean Intensity	Filopodium Mean Intensity	Junction Mean Intensity	Filopodium Mean Intensity	Junction Mean Intensity	Filopodium Mean Intensity	Junction Mean Intensity	Filopodium Mean Intensity	Junction Mean Intensity	Filopodium Mean Intensity	Junction Mean Intensity	Filopodium Mean Intensity	Junction Mean Intensity	Filopodium Mean Intensity
	49.215	31.17	56.418	55.956		43.074		29.262	186.678	37.416	92.685	67.041		55.134	66.069	42.609
	40.053	40.005	42.216	59.43		77.586		32.472	97.605	60.69	115.992	103.554		51.342	84.333	60.213
	42.588	55.254		56.46		64.377		43.656	51.759	68.067	79.941			55.278	42.624	46.038
	50.355	45.249		51.771		36.621		46.989	53.76	87.975	76.581			55.128	47.274	63.564
		45.783		64.413		34.554		50.916	59.307	40.782	78.525			81.024		46.866
				40.776		39.321		28.293	52.299	32.424	85.986			21.42
								43.449	39.852		63.522			54.012
								34.476			114.801
								44.415			52.776
								31.95			71.157
											74.397
											62.145
											58.311
											85.224
Total number of cells	103
Total number of cell-cell junctions	31
Total number of filopodia	47
Total number of cells with filopodia (=>1)	33
Total number of cells without any filopodium	70
Total number of cells with 1 filopodium	21
Total number of cell with 2 filopodia	9
Total number of cell with 3 filopodia	1
Total number of cell with 4 filopodia	1
Proportion of cells with filopodia	0.320388
Number of filopodia/cell	0.456311
Number of filopodia/cells with filopodia	1.42424
Average junction intensity	70.1435
Average filopodium intensity	50.1756
Average filopodium area image	13120.9
Average filopodium actin intensity per image	3.57191e+06

## Sheet: SCX Norm AKT i
Encrypted Image #	80		81		82		83		84		85		86		87		88		89		90
Actual Image #	Image 23		Image 24		Image 25		Image 26		Image 27		Image 28		Image 29		Image 30		Image 31		Image 32		Image 33
Number of cells	10		6		4		6		4		9		3		6		2		7		12
Number of cell-cell junctions	4		2		1		2		1		3		0		1		1		2		2
Number of filopodia	5		4		1		2		1		1		3		2		3		3		5
Number of cell with filopodia (=>1)	4		3		1		2		1		1		2		2		2		3		4
Number of cells without any filopodium	6		3		3		4		3		8		1		4		0		4		8
Number of cells with 1 filopodium	3		2		1		2		1		1		1		2		1		3		3
Number of cell with 2 filopodia	1		1		0		0		0		0		1		0		1		0		1
Number of cell with 3 filopodia	0		0		0		0		0		0		0		0		0		0		0
Number of cell with 4 filopodia	0		0		0		0		0		0		0		0		0		0		0
Average filopodium area	6560		7889.5		7452		7921.5		11503		5320		7698		16155.5		10610		4199		5667.2
Total filopodium actin intensity	1.36439e+06		953810		190227		480151		279005		232665		630274		5.68249e+06		653882		418273		1.20015e+06
	Junction Mean Intensity	Filopodium Mean Intensity	Junction Mean Intensity	Filopodium Mean Intensity	Junction Mean Intensity	Filopodium Mean Intensity	Junction Mean Intensity	Filopodium Mean Intensity	Junction Mean Intensity	Filopodium Mean Intensity	Junction Mean Intensity	Filopodium Mean Intensity	Junction Mean Intensity	Filopodium Mean Intensity	Junction Mean Intensity	Filopodium Mean Intensity	Junction Mean Intensity	Filopodium Mean Intensity	Junction Mean Intensity	Filopodium Mean Intensity	Junction Mean Intensity	Filopodium Mean Intensity
	36.504	56.232	35.313	32.682	29.799	25.527	39.933	33.567	143.802	24.255	87.966	43.734		31.062	25.257	25.056	54.582	36.705	22.056	34.728	33.894	48
	31.632	34.452	43.005	47.802			42.402	28.899			95.589			26.514		24.414		9.204	35.856	27.423	30.201	24.732
	38.826	28.782		29.508							75.378			25.959				25.347		34.077		35.391
	45.816	37.131		14.928																		60.954
		40.767																				40.353
Total number of cells	69
Total number of cell-cell junctions	19
Total number of filopodia	30
Total number of cells with filopodia (=>1)	25
Total number of cells without any filopodium	44
Total number of cells with 1 filopodium	20
Total number of cell with 2 filopodia	5
Total number of cell with 3 filopodia	0
Total number of cell with 4 filopodia	0
Proportion of cells with filopodia	0.362319
Number of filopodia/cell	0.434783
Number of filopodia/cells with filopodia	1.2
Average junction intensity	49.8848
Average filopodium intensity	32.9395
Average filopodium area per image	8270.52
Average filopodium actin intensity per image	1.09867e+06

[truncated: 7 more sheets: SCX Norm U0126, Rb Hypoxia C, Cell-Cell Junctions, Filopodium Area, Filopodium Intensity, Total Cell Actin in Filopodia, Sheet1]
